# Supplementary material for: Effect of Electron-Withdrawing Substituents on Raman Spectra of Diaryl-BTBT Derivatives
Source: Int J Mol Sci. 2026 Jun 4;27(11):5088. doi: 10.3390/ijms27115088 (PMC13257697; doi:10.3390/ijms27115088)
Supplement: Supplementary file 1 [file ijms-27-05088-s001.zip]

Archive with 1 entries (1 files):
- ijms-4269726-supplementary.pdf
